# Supplementary material for: DNA Unwinding Driven by Gold Nanoparticles
Source: Nanomaterials (Basel). 2025 Dec 13;15(24):1872. doi: 10.3390/nano15241872 (PMC12735733; doi:10.3390/nano15241872)
Supplement: Supplementary file 1 [file nanomaterials-15-01872-s001.zip]

Archive with 1 entries (1 files):
- nanomaterials-3974235-supplementary.pdf
